# Supplementary material for: Genomic ancestry and adaptive signatures in the indigenous Hetian cattle from Xinjiang Province of China revealed by whole-genome sequencing
Source: BMC Genomics. 2025 Nov 26;26:1148. doi: 10.1186/s12864-025-12346-7 (PMC12751780; doi:10.1186/s12864-025-12346-7)
Supplement: Supplementary file 1 — Supplementary Material 1 [file 12864_2025_12346_MOESM1_ESM.zip]

Archive with 11 entries (10 files):
- Supplementary materials/
- Supplementary materials/Supplementary Figure 1.pdf
- Supplementary materials/Supplementary Figure 2.pdf
- Supplementary materials/Supplementary Figure 3.pdf
- Supplementary materials/Supplementary Figure 4.pdf
- Supplementary materials/Supplementary Figure 5.pdf
- Supplementary materials/Supplementary Figure 6.pdf
- Supplementary materials/Supplementary Figure 7.pdf
- Supplementary materials/Supplementary materials(Table S1-S9).et
- Supplementary materials/supplementary figure.doc
- Supplementary materials/~$pplementary figure.doc
